# Supplementary material for: Stereoselective Toxicokinetic and Distribution Study on the Hexaconazole Enantiomers in Mice
Source: Toxics. 2023 Feb 2;11(2):145. doi: 10.3390/toxics11020145 (PMC9966998; doi:10.3390/toxics11020145)
Supplement: Supplementary file 1 [file toxics-11-00145-s001.zip]

Archive with 1 entries (1 files):
- toxics-2103597-supplementary.pdf
